# Supplementary material for: Tumor-Associated Neutrophils Are a Negative Prognostic Factor in Early Luminal Breast Cancers Lacking Immunosuppressive Macrophage Recruitment
Source: Cancers (Basel). 2024 Sep 15;16(18):3160. doi: 10.3390/cancers16183160 (PMC11430230; doi:10.3390/cancers16183160)
Supplement: Supplementary file 1 [file cancers-16-03160-s001.zip]

Archive with 1 entries (1 files):
- SupplementaryFigure1.tiff
